# Supplementary material for: Chloride-Transporting OsHKT1;1 Splice Variants and Their Expression Profiles Under Salinity Stress in Rice
Source: Int J Mol Sci. 2026 Jan 23;27(3):1178. doi: 10.3390/ijms27031178 (PMC12898316; doi:10.3390/ijms27031178)
Supplement: Supplementary file 1 [file ijms-27-01178-s001.zip]

Archive with 1 entries (1 files):
- ijms-4037651-supplementary.pdf
